# Supplementary material for: Principles, Application, and Gaps of High-Intensity Ultrasound and High-Pressure Processing to Improve Meat Texture
Source: Foods. 2023 Jan 19;12(3):476. doi: 10.3390/foods12030476 (PMC9914770; doi:10.3390/foods12030476)
Supplement: Supplementary file 1 [file foods-12-00476-s001.zip]

Archive with 1 entries (1 files):
- foods-2139767-supplementary.pdf
